# Supplementary material for: Movement Retraining and Peak Landing Force, a Modifiable Anterior Cruciate Ligament Injury Risk Marker, in Athletes: A Systematic Review and Meta-Analysis for Primary Prevention
Source: J Funct Morphol Kinesiol. 2026 Jun 29;11(3):259. doi: 10.3390/jfmk11030259 (PMC13398292; doi:10.3390/jfmk11030259)
Supplement: Supplementary file 1 [file jfmk-11-00259-s001.zip]

Archive with 4 entries (4 files):
- Table_S1_Search_Strategies.pdf
- Table_S2_PRISMA_2020_Checklist.pdf
- Table_S3_RoB2_assessment.pdf
- Table_S4_GRADE_evidence_profile.pdf
